# Supplementary material for: DeepEdit: single-molecule detection and phasing of A-to-I RNA editing events using nanopore direct RNA sequencing
Source: Genome Biol. 2023 Apr 17;24:75. doi: 10.1186/s13059-023-02921-0 (PMC10108526; doi:10.1186/s13059-023-02921-0)
Supplement: Supplementary file 2 — Additional file 2: Table S1. Number of ADAR2-specific errors (ASEs) around editing sites in S.pombe. Table S2. Number of ASEs around random ‘A’ sites in S.pombe. Table S3. Primers used in experiments. Table S4. Predicted editing levels of sites collected from Ramaswami et al. Table S5. Predicted editing levels of sites collected from Peng et al. Table S6. Detected editing sites in Alu regions of 10 human transcripts. [file 13059_2023_2921_MOESM2_ESM.xlsx]

## Sheet: Additional file2 legend
Content
Table S1. Number of ADAR2-specific errors (ASEs) around editing sites in S.pombe.
Table S2. Number of ADAR2-specific errors (ASEs) around random ‘A’ sites in S.pombe.
Table S3. Primers used in experiments
Table S4. Predicted editing levels of sites collected from Ramaswami et al.
Table S5. Predicted editing levels of sites collected from Peng et al.
Table S6. Detected editing sites in Alu regions of 10 human transcripts.

## Sheet: Table S1
Table S1. Number of ADAR2-specific errors (ASEs) around editing sites in S.pombe.
SNV	-5	-4	-3	-2	-1	0	1	2	3	4	5
A-G	9	2	16	50	93	656	70	14	16	5	10
A-T	5	8	21	19	24	67	12	9	4	2	4
A-C	1	1	1	5	21	7	1	1	2	1	0
C-A	0	1	0	2	1	0	3	0	0	1	0
C-T	15	30	17	68	28	0	277	39	24	19	12
C-G	0	0	0	1	0	0	0	0	0	0	0
G-A	2	8	4	1	2	0	14	8	4	1	8
G-T	0	1	0	0	1	0	1	1	0	0	2
G-C	0	0	0	0	0	0	0	0	0	0	0
T-A	2	2	5	4	29	0	3	1	5	3	8
T-C	3	7	9	7	4	0	1	9	20	14	7
T-G	0	0	1	1	0	0	0	4	3	1	0

## Sheet: Table S2
Table S2. Number of ADAR2-specific errors (ASEs) around random ‘A’ sites in S.pombe.
SNV	-5	-4	-3	-2	-1	0	1	2	3	4	5
A-G	1	1	2	4	2	1	0	1	1	1	1
A-T	1	2	1	3	2	7	1	0	4	2	1
A-C	0	1	0	0	1	0	0	0	0	0	0
C-A	0	2	0	1	0	0	0	0	0	0	0
C-T	12	7	4	7	3	0	2	10	8	5	6
C-G	0	0	0	0	0	0	0	0	0	0	0
G-A	1	0	2	2	1	0	0	1	3	1	1
G-T	1	0	1	0	0	0	0	0	0	0	0
G-C	0	0	0	0	0	0	0	0	0	0	0
T-A	1	0	0	1	0	0	0	0	0	2	1
T-C	1	6	1	3	1	0	1	0	2	3	1
T-G	0	0	0	0	0	0	0	0	0	0	1

## Sheet: Table S3
Table S3. Primers used in experiments
hADAR2-P5:	5’-CGGCTAGCGTAACCATGTCAGATATAGAAGATGAAGAAAACATG-3’
hADAR2-P3:	5’-CCCCGTCTCGGATCCAGATCTTCAGGGCGTGAGTGAGAACTG-3’
ADHterm-F:	5’-CTCTTTATTGACCACACCTCTACC-3’
leu1-R:	5’-GGTCATAAAGTTGAACGGATGTCG-3’

## Sheet: Table S4
Table S4. Predicted editing levels of sites collected from Ramaswami et al.
Editing sites from Ramaswami et al.	Mapped nanopore reads	Predicted edited reads	Predicted editing ratio
NM_001031727.4-2490	18	4	0.222222
XM_017010009.1-5227	24	2	0.0833333
NM_181725.4-4161	17	2	0.117647
NM_001354723.2-3647	6	2	0.333333
NM_001278656.2-3156	9	2	0.222222
NM_032177.4-2120	33	4	0.121212
NM_002759.4-8546	12	0	0
XM_011527787.3-2837	10	2	0.2
NM_182838.3-4142	17	4	0.235294
NM_207585.3-3208	6	4	0.666667
NM_018279.4-2960	9	1	0.111111
NM_005201.4-1433	5	0	0
NM_198887.3-3434	8	5	0.625
NM_001166105.3-2467	5	0	0
NM_001022.4-568	46	23	0.5
NM_199344.3-7303	9	1	0.111111
NM_004079.5-2903	23	1	0.0434783
XM_005269132.4-2824	14	13	0.928571
NR_030761.2-483	14	0	0
NM_001300981.2-1267	10	2	0.2
NM_001350495.2-3578	5	0	0
NM_201516.3-2036	6	0	0
NM_003123.6-1706	103	3	0.0291262
NM_001163377.2-1459	13	4	0.307692
NM_181713.4-1499	25	7	0.28
NM_005201.4-1432	5	1	0.2
XM_024453363.1-4471	16	0	0
NM_177531.6-14829	11	6	0.545455
NM_016091.4-2271	13	5	0.384615
NR_134562.3-3311	15	3	0.2
XM_017023354.2-2265	7	1	0.142857
NM_001199780.2-1545	19	9	0.473684
NM_001319190.2-1813	58	13	0.224138
NM_014240.3-5601	125	12	0.096
XM_017023349.2-1784	9	1	0.111111
NM_021218.3-3661	10	2	0.2
NM_001031727.4-1508	17	0	0
NM_004079.5-2182	7	2	0.285714
NM_001317897.2-3655	15	7	0.466667
NM_144508.5-8255	9	3	0.333333
NM_201436.3-2088	5	0	0
NM_198486.5-2201	7	0	0
NM_032410.4-7483	8	0	0
NM_014547.5-7511	20	5	0.25
NM_001361.5-1822	7	3	0.428571
NM_198486.5-3195	19	2	0.105263
NM_001318508.2-1621	7	5	0.714286
NM_001376223.1-5416	7	1	0.142857
NM_001372190.1-1382	5	1	0.2
NM_032316.3-1420	31	12	0.387097
NM_019067.6-5895	10	0	0
NM_181713.4-3356	5	1	0.2
NM_001377461.1-2186	7	1	0.142857
NM_001376223.1-4581	6	0	0
NM_015962.5-1562	18	10	0.555556
NM_001032283.3-3040	74	57	0.77027
NM_002794.5-1891	57	10	0.175439
NM_181713.4-3459	5	2	0.4
NM_001030288.4-1503	30	0	0
NM_030641.4-2862	5	3	0.6
NM_007043.7-4852	34	2	0.0588235
NM_006190.5-3753	15	1	0.0666667
NR_036473.1-1814	5	1	0.2
NM_152362.3-1459	7	2	0.285714
NM_014240.3-5445	109	47	0.431193
NM_012412.5-1600	12	6	0.5
NM_016946.6-3289	62	24	0.387097
NM_003123.6-6806	122	29	0.237705
NM_001135651.3-8312	5	0	0
NM_004401.3-1847	8	0	0
XM_017003114.1-2636	16	4	0.25
NM_019067.6-5706	8	1	0.125
NM_032316.3-2060	54	10	0.185185
NR_040085.1-2974	12	4	0.333333
NM_001204818.2-2957	6	0	0
XM_024453363.1-4540	16	1	0.0625
NM_007235.6-5536	6	5	0.833333
NM_001317896.2-3213	6	1	0.166667
NM_006743.5-3804	31	2	0.0645161
NM_032285.4-2610	5	1	0.2
NM_182746.3-3451	144	12	0.0833333
XM_017023349.2-2417	19	6	0.315789
NM_001127183.4-1902	11	3	0.272727
NM_005082.5-5155	259	2	0.00772201
XM_017004150.1-2397	11	5	0.454545
NM_001174103.2-3204	8	3	0.375
NM_003875.3-6973	6	0	0
NM_003123.6-5717	21	5	0.238095
NM_021970.4-1909	10	2	0.2
NM_007043.7-4835	34	15	0.441176
NM_018304.4-2797	65	23	0.353846
NM_002794.5-1751	54	32	0.592593
NM_030641.4-2875	5	2	0.4
XM_011527787.3-2333	7	0	0
NM_024884.3-1879	6	1	0.166667
NM_000551.4-4159	22	7	0.318182
NM_024715.4-2517	24	13	0.541667
NM_032336.3-2607	9	1	0.111111
NM_001204817.2-5532	5	0	0
NM_018304.4-3214	88	19	0.215909
NM_001376795.1-1288	8	4	0.5
NM_182762.4-5906	22	5	0.227273
NM_014240.3-6017	185	24	0.12973
NM_001195104.3-2418	6	1	0.166667
NM_001031727.4-1561	17	3	0.176471
NM_004175.5-1552	14	8	0.571429
NM_001282587.2-8705	11	3	0.272727
NM_004401.3-3858	9	0	0
NM_001348091.2-3142	7	5	0.714286
NM_001307975.2-2920	31	21	0.677419
NM_002853.4-1424	9	1	0.111111
NM_016230.4-8379	7	0	0
NM_199344.3-9188	51	6	0.117647
NM_006743.5-3607	29	10	0.344828
NM_001308205.2-2187	9	1	0.111111
NM_152680.3-5337	13	5	0.384615
NM_001372188.1-2297	17	4	0.235294
XM_017027281.1-177	8	1	0.125
NM_018396.3-3731	19	4	0.210526
NM_001319190.2-1716	56	13	0.232143
NM_003123.6-5413	9	2	0.222222
XM_011534366.1-2553	32	0	0
NM_030641.4-2952	5	1	0.2
NM_001300948.3-5197	7	2	0.285714
NM_024980.5-4419	51	11	0.215686
NM_001317033.2-1387	8	4	0.5
NM_020961.4-6021	5	2	0.4
XM_005268012.3-3316	11	6	0.545455
NM_005431.2-3633	11	2	0.181818
NM_020954.4-4799	7	1	0.142857
NR_138051.2-2718	6	3	0.5
NR_103742.1-4951	7	1	0.142857
NM_018304.4-1326	12	1	0.0833333
XR_001748675.1-2930	6	0	0
NM_014924.5-3614	6	2	0.333333
NM_152362.3-1909	7	1	0.142857
NM_021218.3-2785	10	1	0.1
NM_001350228.1-3240	20	5	0.25
NM_021646.4-3498	18	2	0.111111
NM_182922.4-2989	6	2	0.333333
NM_001370503.1-1563	8	0	0
NM_015044.4-5761	12	0	0
XR_940516.3-6773	6	2	0.333333
XM_005269132.4-2412	8	0	0
NM_033274.5-5397	10	1	0.1
NM_012412.5-1602	12	4	0.333333
NM_001561.6-3206	5	2	0.4
NM_005914.4-3091	42	16	0.380952
XM_017004682.1-2147	8	5	0.625
XM_017023353.2-2174	5	0	0
NM_018279.4-3633	42	3	0.0714286
NM_001297778.1-2377	6	4	0.666667
NM_001145339.2-5540	5	2	0.4
NM_000551.4-3511	9	5	0.555556
XR_001750406.2-6247	9	2	0.222222
NM_001204817.2-5715	7	0	0
NM_003123.6-5421	9	0	0
NM_000637.5-2073	50	7	0.14
NM_001516.5-2844	8	2	0.25
NM_001297434.2-3584	10	1	0.1
NM_018304.4-3016	75	13	0.173333
NM_001100624.3-3174	6	1	0.166667
NM_001372190.1-1950	20	3	0.15
XM_017028162.1-2353	7	1	0.142857
NM_198156.3-3388	5	1	0.2
NM_017659.4-1500	28	20	0.714286
NM_032285.4-2552	5	1	0.2
NM_021646.4-3390	17	0	0
NM_005732.4-6827	10	4	0.4
NM_032316.3-1536	33	13	0.393939
NM_018304.4-3232	88	13	0.147727
NM_130446.4-2608	36	6	0.166667
NM_001361.5-1868	7	3	0.428571
NM_020961.4-5979	5	2	0.4
NM_004401.3-2434	10	6	0.6
NM_018396.3-4109	30	1	0.0333333
NM_001382507.1-1056	9	0	0
NR_105014.1-745	17	2	0.117647
NM_001324310.2-4355	5	2	0.4
XR_001750406.2-6163	9	3	0.333333
NM_001170543.2-1612	26	4	0.153846
NM_002794.5-1402	41	0	0
NM_001031727.4-2693	19	13	0.684211
NM_001031727.4-2044	17	6	0.352941
NM_001382734.1-3220	11	2	0.181818
NM_001184819.2-5823	7	2	0.285714
NM_001307975.2-2508	9	0	0
NM_145212.4-1228	134	65	0.485075
XM_017023351.2-2496	5	1	0.2
NM_004285.4-8826	7	2	0.285714
XM_011521590.2-1699	12	2	0.166667
NM_001318508.2-1489	7	4	0.571429
NM_001199739.2-2753	12	0	0
NM_001317896.2-3795	10	5	0.5
NM_003123.6-5655	21	2	0.0952381
XM_017018988.1-2802	7	2	0.285714
NM_006612.6-7377	35	5	0.142857
NM_014240.3-5469	113	37	0.327434
NM_198887.3-3527	8	3	0.375
XM_017023353.2-1916	5	1	0.2
NM_021218.3-2782	10	1	0.1
NM_004401.3-1879	8	0	0
NM_004401.3-1899	8	4	0.5
NM_001184819.2-6339	14	0	0
NM_181713.4-3791	10	2	0.2
NM_174921.3-3650	9	5	0.555556
NM_033274.5-5962	22	0	0
NM_005589.4-4238	8	5	0.625
NM_018000.3-2147	44	6	0.136364
NR_104676.2-111	8	0	0
NM_001366481.3-3884	43	10	0.232558
NM_001319190.2-1829	58	33	0.568966
NM_004175.5-1588	14	2	0.142857
NM_001350228.1-3113	17	1	0.0588235
NM_001372190.1-1503	6	2	0.333333
NR_134523.1-1258	8	1	0.125
NM_006612.6-6963	24	3	0.125
NM_032410.4-12073	18	0	0
NM_001322977.2-3527	5	0	0
NM_001079525.2-2735	27	0	0
NM_174921.3-3644	9	3	0.333333
NM_001031713.3-3958	9	0	0
NR_130765.1-991	24	3	0.125
XM_011509141.3-6133	11	1	0.0909091
NM_024881.5-4288	65	18	0.276923
XM_011537362.2-967	8	0	0
NM_182922.4-2748	6	0	0
NM_001079524.2-2714	113	3	0.0265487
NM_004401.3-5001	44	20	0.454545
NR_133680.2-3640	12	0	0
NR_026052.1-3061	37	4	0.108108
NM_001032284.3-2301	15	2	0.133333
XM_005273000.5-2074	7	2	0.285714
NM_024715.4-2317	21	5	0.238095
NM_182513.3-1304	9	0	0
NM_025136.4-3991	7	3	0.428571
NM_006927.4-7119	19	3	0.157895
NM_001350735.2-2871	10	3	0.3
NM_018396.3-3220	18	2	0.111111
NM_052941.5-3419	12	9	0.75
NM_005914.4-3567	62	1	0.016129
XM_017004150.1-2498	12	3	0.25
NM_006452.4-2889	65	0	0
NM_022098.4-2486	7	2	0.285714
NR_138051.2-2776	6	0	0
NM_001199739.2-2778	12	2	0.166667
NM_001170544.2-1609	23	3	0.130435
XM_006723403.4-4015	8	4	0.5
NR_105014.1-796	17	2	0.117647
NM_016946.6-1783	75	1	0.0133333
NM_006085.6-1961	28	9	0.321429
NM_000998.5-1080	94	27	0.287234
NM_001317033.2-1883	14	3	0.214286
NM_001199739.2-2600	11	2	0.181818
NM_016065.4-1601	79	13	0.164557
XM_011514151.2-8640	17	3	0.176471
NM_138441.3-1879	19	1	0.0526316
XM_017023356.2-1849	7	0	0
NM_001317897.2-3188	13	1	0.0769231
NM_017659.4-1741	30	17	0.566667
NM_001317896.2-3789	10	2	0.2
NM_001379029.1-3792	8	4	0.5
NM_058219.3-2064	7	0	0
NM_001050.3-6621	12	7	0.583333
NM_001365715.1-4209	6	1	0.166667
NM_152680.3-4683	5	1	0.2
NM_001030288.4-5703	13	3	0.230769
NM_001382507.1-1106	9	4	0.444444
XM_005268012.3-2811	9	0	0
NM_001361.5-1825	7	1	0.142857
XM_017023356.2-2482	12	5	0.416667
NM_001354998.2-1029	6	0	0
NM_001080825.2-2686	6	1	0.166667
NM_133509.5-1193	12	2	0.166667
NM_022909.4-1264	230	20	0.0869565
XM_005260652.2-2670	24	9	0.375
NM_001370181.1-3368	9	3	0.333333
NM_182746.3-2975	121	39	0.322314
NM_019067.6-6250	13	1	0.0769231
NM_032410.4-7399	8	3	0.375
NM_001243650.2-3943	5	0	0
NM_001030288.4-6854	114	22	0.192982
NM_178858.6-1404	17	1	0.0588235
NM_001040185.3-4089	7	0	0
NR_147840.2-369	10	1	0.1
NM_001100624.3-3398	7	1	0.142857
XM_011529570.3-2775	8	2	0.25
NM_007107.5-2215	129	14	0.108527
NM_001303404.2-2245	8	1	0.125
XR_001753751.1-3950	58	9	0.155172
NM_021067.5-1927	11	1	0.0909091
NM_181725.4-3177	5	1	0.2
NM_001329588.2-3754	5	0	0
XM_017022432.1-8458	6	4	0.666667
NM_001372188.1-1729	5	4	0.8
NM_198887.3-3532	8	2	0.25
NM_021218.3-2802	10	0	0
NM_001372190.1-1395	5	0	0
NM_001184819.2-6012	9	0	0
NM_001297434.2-2807	10	2	0.2
NM_001030288.4-5420	9	1	0.111111
NM_024654.5-5345	15	2	0.133333
NR_002909.2-1706	5	1	0.2
NM_001370535.1-205	8	1	0.125
NM_001297778.1-2485	6	1	0.166667
NM_003123.6-1455	101	6	0.0594059
XM_024453363.1-4477	16	4	0.25
NM_024715.4-2274	19	11	0.578947
NM_003441.4-7330	5	2	0.4
NM_170589.5-8333	10	1	0.1
NM_145212.4-2648	8	3	0.375
XM_005245014.3-3505	6	3	0.5
NM_001350495.2-3962	6	0	0
NM_001199779.2-1676	18	12	0.666667
NM_005499.3-3550	20	2	0.1
NM_130446.4-2582	36	7	0.194444
NM_018428.3-3650	9	0	0
NM_021067.5-2406	15	1	0.0666667
NM_001324310.2-4319	5	2	0.4
NM_001174103.2-3145	8	3	0.375
NM_001253.4-5221	5	0	0
XR_241655.2-2929	17	6	0.352941
NM_001030288.4-1754	32	2	0.0625
XM_011532987.2-8313	7	1	0.142857
NM_080626.6-2913	19	0	0
NR_026052.1-1339	44	7	0.159091
XM_017010009.1-4662	11	3	0.272727
NM_176818.3-1400	16	1	0.0625
NM_021067.5-2736	16	2	0.125
NM_001350495.2-4002	6	0	0
NM_024654.5-5885	34	3	0.0882353
NM_080631.4-5285	9	4	0.444444
NM_198066.4-2919	7	0	0
NM_015962.5-1430	17	6	0.352941
XM_011527977.2-1423	10	1	0.1
XM_017018988.1-2456	6	0	0
NM_001163377.2-1218	13	12	0.923077
NM_001365717.1-4137	5	0	0
NM_017872.5-2229	14	2	0.142857
NM_022098.4-2538	7	1	0.142857
NM_182513.3-1800	14	2	0.142857
NR_110706.1-624	9	1	0.111111
NM_017926.4-6883	6	0	0
NM_001303058.2-827	16	4	0.25
NM_130446.4-3163	15	4	0.266667
NM_004264.5-2184	5	0	0
NM_002794.5-1290	40	3	0.075
NM_000637.5-2664	59	6	0.101695
XM_017000865.2-3219	11	0	0
NM_001040185.3-4129	7	3	0.428571
NM_012405.4-3824	8	3	0.375
XM_017012467.2-2042	5	2	0.4
NM_174921.3-3177	6	2	0.333333
NM_000551.4-3379	9	5	0.555556
NM_001291970.2-4304	6	1	0.166667
NM_001031727.4-1613	17	10	0.588235
NM_032312.4-5628	16	0	0
NM_003123.6-6754	118	40	0.338983
NM_006612.6-6778	23	9	0.391304
NM_014240.3-5950	182	11	0.0604396
XM_011517371.2-14210	26	9	0.346154
XM_011541140.2-3544	10	5	0.5
NM_001308197.2-2254	5	1	0.2
NM_003123.6-5372	8	1	0.125
NM_001032283.3-2628	53	8	0.150943
NM_001030288.4-6802	111	40	0.36036
NM_022787.4-2423	5	2	0.4
NM_001303405.2-2410	7	0	0
NM_017929.6-1647	5	2	0.4
XM_017003114.1-1413	12	2	0.166667
NR_026757.2-1563	33	8	0.242424
NM_144508.5-7724	8	5	0.625
XM_017018988.1-1889	6	3	0.5
NM_001199780.2-1196	6	0	0
NM_018294.6-2365	27	2	0.0740741
NM_001170544.2-1905	31	8	0.258065
XM_011514151.2-8753	18	4	0.222222
NM_004805.4-3710	8	3	0.375
NM_001304467.2-704	8	3	0.375
NM_014396.4-4106	10	5	0.5
NM_001030288.4-4662	5	1	0.2
NM_001199779.2-1327	5	0	0
NM_006464.4-4726	49	18	0.367347
NM_152280.5-3443	6	2	0.333333
NM_004079.5-2928	23	3	0.130435
NM_018396.3-2807	15	6	0.4
NR_103742.1-4879	7	0	0
NM_014478.5-1534	8	0	0
NM_016065.4-1265	64	7	0.109375
NR_033915.2-4270	7	0	0
NM_006612.6-6037	6	1	0.166667
NM_001030288.4-5899	18	2	0.111111
NM_025205.5-5875	12	5	0.416667
NM_001372188.1-1850	5	1	0.2
XM_006720238.3-3618	5	2	0.4
XM_017024862.2-1437	5	3	0.6
NM_001322374.2-943	16	5	0.3125
XR_002956964.1-1410	26	3	0.115385
XM_024447968.1-10150	10	0	0
NM_145267.3-599	45	26	0.577778
NR_130766.1-1167	22	8	0.363636
NR_038841.1-834	9	4	0.444444
XM_024447968.1-12166	48	26	0.541667
NM_003123.6-5851	22	8	0.363636
NM_001206844.2-4552	24	8	0.333333
NM_001170543.2-1908	30	6	0.2
NM_015425.6-9806	12	0	0
NM_004079.5-2750	22	8	0.363636
NM_003417.5-11475	13	9	0.692308
NR_028074.2-1343	6	1	0.166667
NM_014547.5-5753	5	2	0.4
NR_034033.1-1733	85	22	0.258824
XM_005256801.3-4316	5	0	0
NM_001322374.2-892	16	0	0
NM_001317897.2-3661	15	9	0.6
NM_005431.2-2803	10	0	0
NM_001030288.4-4714	5	0	0
NM_024881.5-4353	68	23	0.338235
NM_001319190.2-1478	51	6	0.117647
NM_001031727.4-1603	17	4	0.235294
NM_001329572.2-2606	7	4	0.571429
NR_134574.2-2858	7	0	0
NM_018000.3-1579	38	24	0.631579
NM_025205.5-5829	11	0	0
NM_001352385.2-4669	5	1	0.2
NM_181713.4-3365	5	0	0
NM_001031727.4-2751	19	3	0.157895
NM_014547.5-6900	7	3	0.428571
NM_001032284.3-2713	31	17	0.548387
XM_011529570.3-2005	11	0	0
NM_014924.5-3528	6	0	0
NM_001367990.1-5455	8	4	0.5
NM_001370181.1-3374	9	0	0
NM_001286403.2-9695	5	2	0.4
NM_001379029.1-3637	7	2	0.285714
NM_001350228.1-4017	59	4	0.0677966
NM_032285.4-2680	5	2	0.4
NM_006660.5-2674	9	0	0
NM_145267.3-553	40	9	0.225
NM_001317896.2-3322	8	1	0.125
NM_001199779.2-1816	21	6	0.285714
NM_006743.5-3672	30	16	0.533333
NM_001001484.3-68	6	0	0
NM_030641.4-2820	5	2	0.4
NM_000637.5-2063	50	1	0.02
NM_001243650.2-4374	6	2	0.333333
NM_001372188.1-1742	5	2	0.4
NM_015425.6-9979	14	1	0.0714286
NM_021646.4-2191	8	3	0.375
NM_030641.4-2865	5	1	0.2
NM_001372189.1-1963	10	2	0.2
XR_001753751.1-4125	60	9	0.15
NM_001031727.4-1630	17	0	0
NR_138051.2-2846	6	1	0.166667
NM_198156.3-4036	21	5	0.238095
NM_004805.4-3703	8	4	0.5
NM_001291978.2-2854	120	51	0.425
NM_001382730.1-3274	9	0	0
NM_198156.3-3256	5	1	0.2
NM_052966.4-5925	27	6	0.222222
NR_152822.1-1746	13	7	0.538462
NM_001377461.1-2180	7	2	0.285714
NM_001037165.2-10140	27	4	0.148148
NM_006660.5-3686	23	0	0
NM_052928.3-3093	9	1	0.111111
XM_005273000.5-1850	7	0	0
NM_001198683.2-192	8	0	0
XM_011529570.3-2964	8	1	0.125
NM_014478.5-1498	8	2	0.25
NM_006612.6-6326	7	0	0
NM_018304.4-2926	68	5	0.0735294
NM_001368095.1-4784	7	4	0.571429
XM_017023462.2-649	49	6	0.122449
NM_001253.4-5954	7	1	0.142857
NM_012426.5-6764	16	0	0
NM_032410.4-10736	6	2	0.333333
NR_163912.1-753	5	1	0.2
XM_017028162.1-2683	10	0	0
NM_022098.4-6726	6	4	0.666667
NM_152362.3-2773	7	0	0
NM_001030288.4-5469	10	0	0
NR_134563.3-3089	11	3	0.272727
NM_001100624.3-3001	5	0	0
NR_130766.1-883	20	7	0.35
NM_198887.3-3398	7	4	0.571429
XM_005260530.2-4580	5	3	0.6
NM_176818.3-1383	15	5	0.333333
NM_001010844.4-2114	7	0	0
NM_001379029.1-2681	7	1	0.142857
NM_024881.5-4483	77	27	0.350649
NM_001354723.2-4295	13	4	0.307692
NM_003417.5-11574	14	2	0.142857
NM_005441.3-4138	8	2	0.25
NM_001368096.1-4743	7	1	0.142857
NM_145267.3-964	67	9	0.134328
XM_017004503.1-8180	5	0	0
NR_027442.2-3503	11	1	0.0909091
NR_028074.2-1391	6	0	0
NM_012412.5-2166	13	0	0
XR_001752578.2-1093	22	2	0.0909091
NM_005201.4-1352	5	2	0.4
NM_198066.4-3424	8	1	0.125
XM_011529570.3-1943	11	0	0
NM_144508.5-7790	8	0	0
NR_130765.1-1275	25	8	0.32
NM_182838.3-4241	19	6	0.315789
NM_000998.5-1077	94	40	0.425532
NM_024654.5-4935	5	1	0.2
NR_152820.1-1325	7	4	0.571429
NM_145041.4-1775	11	1	0.0909091
NM_001366481.3-2890	35	5	0.142857
NM_001317897.2-3079	11	0	0
NM_001303058.2-962	16	2	0.125
XM_017003114.1-2618	16	4	0.25
NM_018000.3-1592	38	2	0.0526316
NM_032177.4-1744	24	7	0.291667
NM_014396.4-5360	5	1	0.2
NM_145267.3-603	45	8	0.177778
XM_017023353.2-2549	10	2	0.2
NM_000998.5-1082	94	32	0.340426
NM_002618.4-3377	25	2	0.08
NM_006282.5-4574	20	3	0.15
NM_003875.3-7783	8	2	0.25
NM_001204817.2-6171	7	2	0.285714
NM_014924.5-3376	6	4	0.666667
NM_018000.3-1700	38	9	0.236842
NM_006743.5-3636	30	1	0.0333333
NM_001195103.3-2505	12	1	0.0833333
NR_138051.2-2515	5	0	0
NM_000998.5-763	75	31	0.413333
NM_032802.4-5994	12	1	0.0833333
NM_004175.5-3170	16	0	0
XM_017004150.1-2593	12	4	0.333333
XM_017023356.2-2107	7	3	0.428571
NM_001382733.1-3259	9	5	0.555556
NM_005499.3-3416	19	7	0.368421
NM_001199780.2-1685	20	3	0.15
NM_001184819.2-6367	14	0	0
NM_145041.4-2863	11	1	0.0909091
NM_001040185.3-3705	6	0	0
NM_001350735.2-2828	8	6	0.75
XM_024453363.1-4573	16	11	0.6875
NM_001195102.3-2577	7	0	0
NM_018304.4-2881	68	19	0.279412
NM_080626.6-3433	28	15	0.535714
NM_021130.5-1110	66	6	0.0909091
NM_001031727.4-2821	19	6	0.315789
NM_001303143.2-2884	6	0	0
NM_014033.4-2245	13	5	0.384615
NM_018066.4-4453	23	3	0.130435
NM_001297434.2-2680	10	0	0
NM_145041.4-1724	11	0	0
NM_001329572.2-2664	7	1	0.142857
NM_001030288.4-5461	10	0	0
NM_015704.3-2070	48	10	0.208333
NM_198887.3-2679	5	2	0.4
NM_212554.4-700	27	2	0.0740741
NM_152608.4-2990	31	0	0
NM_018396.3-2026	19	4	0.210526
NM_022787.4-2315	5	1	0.2
XM_017023349.2-2042	11	2	0.181818
NM_015425.6-7681	21	7	0.333333
XM_005254722.3-6054	6	0	0
XM_011527787.3-2500	10	1	0.1
XM_011509140.3-6244	10	2	0.2
NM_001354723.2-3515	6	2	0.333333
NM_017520.4-3017	9	5	0.555556
NM_001329572.2-2734	7	2	0.285714
NM_024775.10-3219	12	7	0.583333
NM_000059.4-10749	31	0	0
NM_001350735.2-3071	11	7	0.636364
XR_428245.4-32	8	1	0.125
NM_153358.3-4868	9	2	0.222222
NR_033374.1-3031	6	0	0
NM_019067.6-6222	13	0	0
NM_052966.4-4374	21	10	0.47619
NM_014478.5-2456	12	4	0.333333
NM_006085.6-1737	28	1	0.0357143
NM_031490.5-5329	6	3	0.5
NR_132742.1-2770	24	1	0.0416667
NM_001303407.2-2134	6	0	0
NM_007043.7-4626	21	2	0.0952381
NR_147838.2-528	14	0	0
NM_001319190.2-1614	54	5	0.0925926
NM_016183.4-1959	66	8	0.121212
NM_000978.4-984	60	0	0
NM_001516.5-2253	6	2	0.333333
NM_001303406.2-2099	9	0	0
NM_145267.3-802	59	16	0.271186
NM_001351001.2-816	7	0	0
NM_006606.3-2688	33	11	0.333333
NM_015704.3-2137	51	5	0.0980392
NM_001022.4-652	45	22	0.488889
NM_152595.5-2703	5	1	0.2
NM_021928.4-3499	208	4	0.0192308
NM_145212.4-1308	137	52	0.379562
NM_001030288.4-5765	13	2	0.153846
NM_022171.2-1025	44	2	0.0454545

## Sheet: Table S5
Table S5. Predicted editing levels of sites collected from Peng et al.
Editing sites from Peng et al.	Mapped nanopore reads	Predicted edited reads	Predicted editing ratio
NM_001031727.4-2490	18	4	0.222222
XM_017010009.1-5227	24	2	0.0833333
XM_011522462.3-3907	49	4	0.0816327
NM_033274.5-5397	10	1	0.1
XM_011509140.3-4871	5	0	0
NM_022754.7-2507	56	0	0
XM_011544605.3-4625	7	2	0.285714
NM_001372189.1-1963	10	2	0.2
NM_198887.3-3532	8	2	0.25
XR_001753751.1-4125	60	9	0.15
XM_005260652.2-1920	8	2	0.25
NM_022101.4-1175	18	9	0.5
NM_001297434.2-2807	10	2	0.2
NM_004079.5-1388	285	27	0.0947368
NM_207585.3-3208	6	4	0.666667
XR_001750406.2-6247	9	2	0.222222
NR_046507.1-2686	5	2	0.4
NM_003123.6-5421	9	0	0
NM_000637.5-2073	50	7	0.14
XM_011519257.1-7781	9	6	0.666667
NM_001100624.3-3174	6	1	0.166667
NM_183397.3-3111	5	2	0.4
NM_130798.3-1243	19	1	0.0526316
NM_018279.4-2960	9	1	0.111111
NM_001372190.1-1950	20	3	0.15
NR_028074.2-1559	6	1	0.166667
NM_198887.3-3434	8	5	0.625
NM_003123.6-1455	101	6	0.0594059
NM_198450.6-3994	5	0	0
NM_001377461.1-2180	7	2	0.285714
NM_001037165.2-10140	27	4	0.148148
XM_011519263.2-7085	8	3	0.375
NM_001030288.4-6478	58	4	0.0689655
NM_024884.3-2528	17	4	0.235294
NM_001322981.2-2407	6	0	0
NM_198450.6-4032	5	3	0.6
XM_005269132.4-2824	14	13	0.928571
NM_052928.3-3093	9	1	0.111111
NM_001350735.2-2521	5	0	0
NM_033274.5-5396	10	2	0.2
NM_001300981.2-1267	10	2	0.2
NM_001350495.2-3578	5	0	0
XM_005273000.5-1850	7	0	0
NM_182762.4-5777	20	1	0.05
XM_017013720.2-4576	5	1	0.2
XM_011528281.2-1814	8	1	0.125
NM_024715.4-1967	15	3	0.2
NM_017911.4-1791	5	1	0.2
NM_003661.4-2021	14	1	0.0714286
NM_001199779.2-1676	18	12	0.666667
NM_003123.6-1706	103	3	0.0291262
NM_001365715.1-2896	5	0	0
NM_001291978.2-3094	150	50	0.333333
NR_037144.1-1467	5	0	0
NM_001030288.4-6025	31	8	0.258065
NM_001368095.1-4784	7	4	0.571429
NM_001307975.2-2692	16	0	0
NM_001079525.2-1807	9	0	0
NM_001382507.1-1056	9	0	0
NM_001324310.2-4355	5	2	0.4
NM_022101.4-1888	14	10	0.714286
NM_001324310.2-4319	5	2	0.4
NM_181713.4-1499	25	7	0.28
NM_031431.4-2001	9	1	0.111111
NM_052966.4-4552	21	1	0.047619
NM_005201.4-1432	5	1	0.2
XM_005245914.4-1485	28	5	0.178571
NM_001382733.1-3309	9	4	0.444444
NM_015962.5-1981	32	5	0.15625
XM_017028162.1-2683	10	0	0
XM_017003114.1-1215	12	2	0.166667
XM_017023354.2-2265	7	1	0.142857
NR_109853.1-1592	9	0	0
NM_001030288.4-5469	10	0	0
NM_001030288.4-1754	32	2	0.0625
NM_000215.4-3789	29	3	0.103448
NM_001100624.3-3001	5	0	0
NM_021623.2-4630	8	2	0.25
NM_001199780.2-1545	19	9	0.473684
NM_145212.4-1228	134	65	0.485075
NM_001199739.2-1238	33	3	0.0909091
XM_017023351.2-2496	5	1	0.2
NM_001319190.2-1813	58	13	0.224138
XM_011509141.3-6029	9	0	0
NM_014240.3-5601	125	12	0.096
XM_017010009.1-4662	11	3	0.272727
NM_001379029.1-2681	7	1	0.142857
NM_024881.5-4483	77	27	0.350649
NM_021067.5-2736	16	2	0.125
XR_002958709.1-4469	6	1	0.166667
NM_022101.4-1835	14	4	0.285714
NM_001368096.1-4743	7	1	0.142857
NM_003123.6-5655	21	2	0.0952381
NM_198066.4-2919	7	0	0
NM_001242546.2-292	118	5	0.0423729
XM_017018988.1-2802	7	2	0.285714
NM_018157.4-2239	5	1	0.2
NM_004079.5-2182	7	2	0.285714
NM_004707.4-2305	9	4	0.444444
NM_198486.5-2201	7	0	0
XM_017018988.1-2456	6	0	0
NM_001378038.1-4504	21	14	0.666667
NM_001318508.2-1621	7	5	0.714286
NM_024103.3-1695	54	15	0.277778
NM_004401.3-1879	8	0	0
NM_001284516.1-7644	6	1	0.166667
XM_011544606.2-4677	5	1	0.2
NM_005201.4-1352	5	2	0.4
NM_198066.4-3424	8	1	0.125
NM_182513.3-1800	14	2	0.142857
XM_011529570.3-1943	11	0	0
NM_024654.5-5681	25	1	0.04
XM_006720725.3-1763	21	2	0.0952381
NM_001377461.1-2186	7	1	0.142857
NM_003825.4-1402	281	11	0.0391459
NM_015962.5-1562	18	10	0.555556
XM_017010009.1-4661	11	1	0.0909091
NM_001032283.3-3040	74	57	0.77027
NM_033274.5-5962	22	0	0
NM_005589.4-4238	8	5	0.625
NM_001030288.4-1503	30	0	0
NM_030641.4-2862	5	3	0.6
NM_015962.5-2115	39	6	0.153846
NM_152362.3-1459	7	2	0.285714
NM_018000.3-2147	44	6	0.136364
NM_001204118.2-2867	27	1	0.037037
NM_014240.3-5445	109	47	0.431193
XM_017000865.2-3219	11	0	0
NM_001366481.3-2890	35	5	0.142857
NM_001319190.2-1829	58	33	0.568966
NM_003123.6-6806	122	29	0.237705
NM_012405.4-3824	8	3	0.375
NM_001348091.2-3192	7	0	0
NM_001350228.1-3113	17	1	0.0588235
NM_001291970.2-4304	6	1	0.166667
NM_032177.4-1744	24	7	0.291667
NM_006606.3-1938	25	6	0.24
XM_005260652.2-1872	8	0	0
NM_003123.6-6754	118	40	0.338983
NM_014240.3-5950	182	11	0.0604396
XM_017003114.1-2636	16	4	0.25
NM_001170569.1-1942	7	1	0.142857
NM_001621.5-5249	96	23	0.239583
XM_011541140.2-3544	10	5	0.5
XM_017023353.2-2549	10	2	0.2
NM_001322982.2-2506	5	0	0
NM_006452.4-1961	45	0	0
NM_001110781.3-3912	13	0	0
NM_001030288.4-6802	111	40	0.36036
NM_001204817.2-6171	7	2	0.285714
NM_001032283.3-2812	60	2	0.0333333
XM_011519251.1-7862	10	6	0.6
NM_017929.6-1647	5	2	0.4
NM_003123.6-5449	10	0	0
XM_017003114.1-1413	12	2	0.166667
XM_011519256.1-7787	6	2	0.333333
NM_018000.3-1573	38	1	0.0263158
XM_011534366.1-1625	14	0	0
NM_003661.4-1385	13	0	0
NM_003123.6-5430	10	0	0
NM_139265.4-2187	334	78	0.233533
XM_017023349.2-2417	19	6	0.315789
XM_017003114.1-1803	12	2	0.166667
NM_001350228.1-3491	31	1	0.0322581
NM_024881.5-4288	65	18	0.276923
NR_138051.2-2515	5	0	0
NM_001009880.2-4174	8	2	0.25
NM_001170544.2-1905	31	8	0.258065
NM_000998.5-763	75	31	0.413333
NM_001322980.2-2379	7	0	0
NM_004697.5-2150	17	6	0.352941
NM_003661.4-1633	12	1	0.0833333
XM_017027290.2-1505	10	4	0.4
XM_017004150.1-2593	12	4	0.333333
NM_182922.4-2748	6	0	0
NM_001174103.2-3204	8	3	0.375
NM_003417.5-11504	14	7	0.5
NM_003123.6-5717	21	5	0.238095
NM_014396.4-4106	10	5	0.5
NM_004401.3-5001	44	20	0.454545
NM_003123.6-5977	33	1	0.030303
NM_145343.2-2237	14	1	0.0714286
NM_001030288.4-4662	5	1	0.2
NM_006464.4-4726	49	18	0.367347
NM_001350228.1-3556	33	1	0.030303
XM_005273000.5-2074	7	2	0.285714
NM_002794.5-1751	54	32	0.592593
NM_004079.5-2928	23	3	0.130435
XM_011509140.3-6140	10	0	0
NM_001040185.3-3705	6	0	0
NM_024715.4-2317	21	5	0.238095
NM_001170569.1-1995	7	4	0.571429
NM_001372188.1-1723	5	0	0
NM_001318508.2-2040	16	3	0.1875
NM_025136.4-3991	7	3	0.428571
XM_024453363.1-4573	16	11	0.6875
XM_005268075.5-1608	14	0	0
NM_001350735.2-2871	10	3	0.3
NM_024715.4-2517	24	13	0.541667
NM_001170544.2-1507	22	0	0
NM_021130.5-1110	66	6	0.0909091
NM_016065.4-1265	64	7	0.109375
NM_001030288.4-5899	18	2	0.111111
NM_182762.4-5906	22	5	0.227273
XM_006720238.3-3618	5	2	0.4
NM_031281.3-5144	18	0	0
NM_001322374.2-943	16	5	0.3125
XM_017004150.1-2498	12	3	0.25
NM_001372190.1-1376	5	0	0
NM_001297434.2-2680	10	0	0
NM_006612.6-6920	24	11	0.458333
NM_001079524.2-1786	93	3	0.0322581
NM_001297434.2-3123	10	1	0.1
NM_001199739.2-2778	12	2	0.166667
NM_052966.4-5821	27	5	0.185185
XM_006723403.4-4015	8	4	0.5
NM_001170543.2-1510	26	0	0
NM_001244926.2-2147	61	13	0.213115
NM_001170570.2-1793	8	0	0
NM_001030288.4-5461	10	0	0
NM_006085.6-1961	28	9	0.321429
NM_015704.3-2070	48	10	0.208333
NM_001317033.2-1883	14	3	0.214286
NM_001307975.2-2920	31	21	0.677419
NM_000059.4-10737	31	10	0.322581
NM_198887.3-2679	5	2	0.4
NM_001382734.1-3270	11	2	0.181818
NM_152608.4-2990	31	0	0
NM_018396.3-2026	19	4	0.210526
NM_001199739.2-2600	11	2	0.181818
NM_004589.4-8919	7	3	0.428571
NM_016065.4-1099	61	27	0.442623
NM_016065.4-1601	79	13	0.164557
NM_003123.6-5851	22	8	0.363636
XM_011514151.2-8640	17	3	0.176471
NM_001286403.2-9675	5	0	0
NM_004236.4-2376	30	1	0.0333333
NM_001206844.2-4552	24	8	0.333333
NM_001170543.2-1908	30	6	0.2
NM_001372188.1-2297	17	4	0.235294
NM_004079.5-2750	22	8	0.363636
NM_182762.4-5912	22	1	0.0454545
NR_028074.2-1343	6	1	0.166667
XM_017027281.1-177	8	1	0.125
NM_001276418.2-7958	6	2	0.333333
NM_001030288.4-5478	10	0	0
NM_003123.6-5413	9	2	0.222222
XM_011527787.3-2500	10	1	0.1
NM_003123.6-6430	69	8	0.115942
NM_002268.5-1920	123	46	0.373984
XM_005256801.3-4316	5	0	0
NM_001379029.1-3792	8	4	0.5
NM_058219.3-2064	7	0	0
NM_004079.5-1946	7	0	0
NM_005431.2-2803	10	0	0
XM_011519255.2-7796	18	16	0.888889
NM_024881.5-4353	68	23	0.338235
NM_001031727.4-1603	17	4	0.235294
NR_134574.2-2858	7	0	0
NM_001297434.2-3058	10	2	0.2
NM_001030288.4-5703	13	3	0.230769
XM_005268012.3-2811	9	0	0
XM_005269132.4-2596	7	1	0.142857
NM_001300948.3-5197	7	2	0.285714
NM_000059.4-10749	31	0	0
NM_001350735.2-3071	11	7	0.636364
XM_017023356.2-2482	12	5	0.416667
NM_001318508.2-2174	19	4	0.210526
NM_014478.5-1551	8	1	0.125
XM_005260652.2-2670	24	9	0.375
NM_001032284.3-2713	31	17	0.548387
NM_001370181.1-3368	9	3	0.333333
NM_001030288.4-5094	7	2	0.285714
XM_011529570.3-2005	11	0	0
NM_052966.4-4374	21	10	0.47619
NM_001243650.2-3943	5	0	0
NM_032410.4-7399	8	3	0.375
NM_001370181.1-3374	9	0	0
NM_016946.6-3339	62	8	0.129032
NM_001032284.3-2485	19	2	0.105263
NM_001030288.4-6854	114	22	0.192982
NM_001286403.2-9695	5	2	0.4
NM_001379029.1-3637	7	2	0.285714
XM_005268012.3-3316	11	6	0.545455
NM_178858.6-1404	17	1	0.0588235
NM_145267.3-553	40	9	0.225
NM_001170570.2-1846	8	3	0.375
NM_006085.6-1737	28	1	0.0357143
NR_132742.1-2770	24	1	0.0416667
NM_031490.5-5329	6	3	0.5
NM_001100620.3-512	16	1	0.0625
NM_020954.4-4799	7	1	0.142857
NM_001030288.4-5497	10	2	0.2
NM_001100624.3-3398	7	1	0.142857
NM_001382730.1-3324	9	1	0.111111
NM_016183.4-1959	66	8	0.121212
NM_030641.4-2820	5	2	0.4
NM_001195388.2-5134	5	0	0
NM_000978.4-984	60	0	0
NM_001350228.1-3240	20	5	0.25
NM_000637.5-2063	50	1	0.02
NM_006606.3-2688	33	11	0.333333
NM_001143887.2-2397	20	0	0
NR_015431.2-2422	7	0	0
XR_241655.2-3169	22	3	0.136364
NM_173542.4-3279	5	1	0.2
NM_015704.3-2137	51	5	0.0980392
NM_021928.4-3499	208	4	0.0192308
NM_145212.4-1308	137	52	0.379562
NM_001030288.4-5765	13	2	0.153846
NM_006606.3-1890	25	2	0.08

## Sheet: Table S6
Table S6. Detected editing sites in Alu regions of 10 human transcripts.
Nanopore detected editing sites	Annotated in REDIportal
NM_000998.5-1077	Y
NM_000998.5-1080	Y
NM_000998.5-1082	Y
NM_000998.5-1122	Y
NM_000998.5-1174	Y
NM_000998.5-679	Y
NM_000998.5-710	Y
NM_000998.5-763	Y
NM_000998.5-882	Y
NM_000998.5-896	Y
NM_001030288.4-6025	Y
NM_001030288.4-6075	Y
NM_001030288.4-6143	Y
NM_001030288.4-6148	Y
NM_001030288.4-6189	Y
NM_001030288.4-6241	Y
NM_001030288.4-6289	Y
NM_001030288.4-6623	Y
NM_001030288.4-6625	Y
NM_001030288.4-6751	Y
NM_001030288.4-6757	Y
NM_001030288.4-6760	Y
NM_001030288.4-6802	Y
NM_001030288.4-6854	Y
NM_001030288.4-6895	Y
NM_001242546.2-248	Y
NM_001242546.2-251	Y
NM_001242546.2-382	Y
NM_001242546.2-407	Y
NM_001242546.2-408	Y
NM_001242546.2-409	Y
NM_001242546.2-410	Y
NM_001242546.2-411	Y
NM_001242546.2-412	Y
NM_001242546.2-413	Y
NM_001242546.2-414	Y
NM_001242546.2-415	N
NM_002794.5-1296	Y
NM_002794.5-1341	Y
NM_002794.5-1393	Y
NM_002794.5-1454	N
NM_002794.5-1457	N
NM_002794.5-1651	Y
NM_002794.5-1692	Y
NM_002794.5-1751	Y
NM_002794.5-1891	Y
NM_003123.6-6095	Y
NM_003123.6-6141	Y
NM_003123.6-6193	Y
NM_003123.6-6241	Y
NM_003123.6-6260	Y
NM_003123.6-6261	Y
NM_003123.6-6262	Y
NM_003123.6-6430	Y
NM_003123.6-6575	Y
NM_003123.6-6577	Y
NM_003123.6-6709	Y
NM_003123.6-6712	Y
NM_003123.6-6754	Y
NM_003123.6-6806	Y
NM_003123.6-6847	Y
NM_014240.3-5445	Y
NM_014240.3-5469	Y
NM_014240.3-5488	Y
NM_014240.3-5956	Y
NM_014240.3-5959	Y
NM_014240.3-6017	Y
NM_014240.3-6052	Y
NM_014240.3-6120	Y
NM_014240.3-6121	Y
NM_014240.3-6122	Y
NM_014240.3-6123	Y
NM_014240.3-6124	Y
NM_015704.3-1667	Y
NM_015704.3-1751	Y
NM_015704.3-1792	Y
NM_015704.3-1886	Y
NM_015704.3-2070	Y
NM_015704.3-2076	Y
NM_015704.3-2079	Y
NM_015704.3-2120	Y
NM_018000.3-1579	Y
NM_018000.3-1582	Y
NM_018000.3-1700	Y
NM_018000.3-1753	N
NM_018000.3-1754	N
NM_018000.3-1755	N
NM_018000.3-1756	Y
NM_018000.3-1757	N
NM_018000.3-1758	Y
NM_018000.3-1759	N
NM_018000.3-1948	Y
NM_018000.3-2147	Y
NM_032316.3-1420	Y
NM_032316.3-1536	Y
NM_032316.3-1582	Y
NM_032316.3-1926	Y
NM_032316.3-2060	Y
NR_026757.2-1050	Y
NR_026757.2-1094	Y
NR_026757.2-1126	Y
NR_026757.2-1146	Y
NR_026757.2-1504	Y
NR_026757.2-1563	Y
